# Supplementary material for: Dual-Responsive Starch Hydrogels via Physicochemical Crosslinking for Wearable Pressure and Ultra-Sensitive Humidity Sensing
Source: Sensors (Basel). 2025 Aug 13;25(16):5006. doi: 10.3390/s25165006 (PMC12390084; doi:10.3390/s25165006)
Supplement: Supplementary file 1 [file sensors-25-05006-s001.zip]

Archive with 3 entries (3 files):
- Movie S1. Force sensitive of SPG.mp4
- Movie S2.Humidity sensitive of D-SPG.mp4
- Supporting Information.pdf
